# Supplementary material for: Associations between Serum Betaine, Methyl-Metabolizing Genetic Polymorphisms and Risk of Incident Type 2 Diabetes: A Prospective Cohort Study in Community-Dwelling Chinese Adults
Source: Nutrients. 2022 Jan 15;14(2):362. doi: 10.3390/nu14020362 (PMC8778868; doi:10.3390/nu14020362)
Supplement: Supplementary file 1 [file nutrients-14-00362-s001.zip]

Archive with 1 entries (1 files):
- nutrients-1520200-supplementary.pdf
